# Supplementary material for: High Prevalence of Post-Traumatic Stress Symptoms in Relation to Social Factors in Affected Population One Year after the Fukushima Nuclear Disaster
Source: PLoS One. 2016 Mar 22;11(3):e0151807. doi: 10.1371/journal.pone.0151807 (PMC4803346; doi:10.1371/journal.pone.0151807)
Supplement: S1 Dataset — (XLS) [file pone.0151807.s001.xls]

## Sheet: 131002_350 Plos One
No	age	sex	age60	EvacuationArea	HousingDamage	TsunamiAffection	WorriesLivelihood	LostJobs	UsefulInformation	AcquaintanceSupport	FamilySplitup	ConcernsCompensation	LostSocialTies	ChronicPhysicalDisease	ChronicMentalDisease	IES1	IES2	IES3	IES4	IES5	IES6	IES7	IES8	IES9	IES10	IES11	IES12	IES13	IES14	IES15	IES16	IES17	IES18	IES19	IES20	IES21	IES22	IESIntrusion	IESAvoidance	IESHyperarousal	IESTotal	IESover30
1	67	0	1	1	1	1	1	0	0	1	0	1	1	1	0	2	1	0	0	1	0	0	0	0	3	0	3	0	0	0	0	0	0	1	4	3	2	7	6	7	20	0
2	57	1	0	1	1	0	1	0	1	1	0	1	0	0	0	3	3	3	4	4	3	4	0	2	4	3	3	0	3	2	3	4	4	4	0	2	3	20	21	20	61	1
5	75	1	1	1	1	0	0	0		1	1	0	0	1	0	1	1	2	1	2	2	1	1	3	3	2	2	1	2	3	1	2	1	2	1	2	3	13	14	12	39	1
6	54	1	0	1	1	0	1	0	0	0	0	1	0	1	0	3	1	1	1	1	1	2	1	1	1	2	2	1	1	2	1	1	1	1	1	3	1	10	11	9	30	1
8	74	0	1	1	0	0	0	0	0	1	1	1	0	1	0	1	0	1	0	1	1	1	2	1	1	3	3	2	2	1	1	3	3	1	1	2	3	8	18	8	34	1
10	43	1	0	1	0	0	0	1	0	1	1	1	0	0	0	0	0	0	1	0	1	0	1	0	0	0	0	0	0	0	1	0	0	0	0	0	1	2	2	1	5	0
11	60	1	1	1	1	0	1		1	1	0	1	0	0	0	4	3	4	1	4	4	4	4	4	4	3	4	3	4	4	4	3	1	3	1	2	2	28	27	15	70	1
12	46	1	0	1	1	0	0	0	1	1	0	1	0	0	1	1	3	1	0	4	2	2	2	1	1	4	4	0	0	0	1	4	1	0	0	1	2	9	22	3	34	1
13	22	1	0	1	1	0	0	0	1	1	0	1	0	0	0	4	2	2	3	4	4	3	4	2	2	3	3	2	2	2	3	2	2	2	2	3	4	21	25	14	60	1
15	68	0	1	1	1	0	0	0	0	1	0	1	0	0	0	4	4	2	3	2	4	0	4	4	4	4	4	0	0	4	4	4	1	1	4	3	4	26	22	16	64	1
16	37	1	0	1	1	0	1	1	0	1	1	1	0	0	0	4	3	3	4	4	4	3	3	4	4	4	4	2	4	4	4	2	3	4	4	4	2	30	24	23	77	1
17	100	0	1	1	1	0	0	1	0	1	0	0	0	1	0	1	0	0	0	0	1	0	0	0	0	0	0	0	0	0	0	0	2	0	0	0	0	2	0	2	4	0
18	26	1	0	1	1	0	0	0	0	1	0	1	0	0	0	4	3	3	1	2	2	0	0	2	3	0	0	0	2	0	1	0	0	0	2	0	0	19	2	4	25	0
19	55	1	0	1	1	0	0	0	0	1	0	1	0	0	0	1	1	1	0	0	0	0	0	1	1	1	1	0	0	1	1	2	1	0	0	0	1	5	5	3	13	0
20	56	0	0	1	1	0	1	0	1	1	0	1	0	0	0	3	4	3	0	2	2	2	0	2	1	2	1	0	1	3	3	0	3	2	2	2	1	20	8	11	39	1
21	52	0	0	1		0	1	0	1	0	1	1	0	1	0	0	0	0	2	0	2	0	0	0	0	0	0	0	0	0	1	0	0	0	0	0	0	3	0	2	5	0
23	70	0	1		0	0	0		0	1	0	0	0	0	1	3	1	1	0	2	2	3	0	1	1	2	2	0	2	2	2	1	4	0	0	3	1	12	11	10	33	1
24	70	0	1	1	0	0	1	1	0	1	1	1	0	0	1	4	4	4	4	4	4	0	4	4	4	4	4	4	0	4	4	0	4	0	0	0	4	24	24	16	64	1
26	33	0	0	1	1	0	1	1	0	0	1	1	0	0	0	1	1	1	1	1	2	1	0	1	3	2	1	2	1	0	1	0	1	0	4	4	0	12	7	9	28	0
28	31	0	0	1	0	0	1	0	0	1	0	1	0	1	0	0	0	1	1	1	1	0	1	1	1	3	1	1	1	1	1	3	0	0	0	3	3	5	13	6	24	0
29	65	1	1	1	1	1	1	1	1	0	1	0	0	1	0	0	0	0	0	0	1	0	0	0	0	0	0	0	0	0	1	0	0	0	0	1	0	2	0	1	3	0
33	58	1	0	0	0	0	1	1	0	1	0	1	0	0	1	3	2	0	3	3	3	3	3	1	3	3	3	1	2	1	2	2	2	1	1	1	1	14	19	11	44	1
36	63	1	1	1	1	0	0	0	1	1	1	0	0	0	0	1	3	0	1	1	0	0	0	0	1	0	0	3	0	1	0	0	1	0	0	2	0	4	4	6	14	0
37	38	1	0	1	1	0	0	1	1	1	0	0	0	1	0	0	4	2	2	1	1	4	1	4	4	0	2	2	2	4	2	2	2	0	0	0	0	15	12	12	39	1
38	77	1	1	1	1	0	0	1	0	1	1	1	0	1	0	4	2	3	1	1	3	2	1	4	1	1	1	0	3	2	1	1	1	0	1	1	1	21	8	6	35	1
39	30	1	0	1	1	0	0	0	1	1	0	1	0	1	0	2	0	0	4	2	1	2	0	0	2	0	0	3	0	0	0	0	1	0	0	2	0	3	7	9	19	0
40	70	0	1	1	1	1	1	1	1	0	1	1	1	1	0	4	1	1	3	4	4	3	4	4	2	2	2	2	2	0	3	1	1	2	1	3	1	20	19	11	50	1
41	54	1	0	1	1	0	1	1	1	1	0	1	0	0	0	4	4	4	2	4	4	4	4	4	4	4	4	3	3	4	4	4	4	2	0	4	4	27	31	20	78	1
42	44	0	0	1	1	0	1	1	0	1	0	1	0	0	0	3	3	3	4	4	3	1	4	3	3	3	2	2	3	3	3	2	3	3	2	3	2	23	20	19	62	1
43	51	0	0	1	1	0	1	0	0	0	0	1	0	1	0	1	1	1	1	1	2	0	0	0	0	0	1	0	0	1	1	0	1	0	0	1	1	6	3	4	13	0
44	53	0	0	1	1	0	1	0	1	1	1	1	0	0	0	1	1	0	1	0	0	1	1	1	1	1	1	1	1	1	1	1	1	1	1	1	1	6	7	6	19	0
45	56	0	0	1	0	0	0	1	0	1	1	0	0	1	0	3	3	3	4	3	3	3	3	3	3	1	1	3	4	4	4	1	1	1	1	4	1	24	16	17	57	1
46	53	1	0	0	1	0			0	1	0	0	0	1	0	2	3	1	2	1	1	1	1	2	1	1	1	2	1	1	1	1	1	0	0	2	1	11	9	7	27	0
47	32	1	0	0	0	0	1	0	1	1	0	1	0	0	0	2	0	1	1	1	1	3	1	1	3	1	1	1	1	1	2	1	1	2	1	1	1	9	10	9	28	0
48	59	1	0	0	1	0	1	1	1	0	1	1	0	0	1	2	2	2	2	2	2	2	2	2	2	2	2	2	1	1	3	2	2	1	1	1	1	15	15	9	39	1
49	80	0	1	1	0	0		0	0	1	1	1	0	1	0	4	0	3	0	2	2	2	2	3	2	2	2	2	2	0	3	2	2	1	0	0	0	17	14	5	36	1
51	38	1	0	0	1	0	1	1	0	1	1	1	0	0	0	1	1	2	2	0	1	0	0	0	0	0	0	0	0	1	0	0	1	0	0	0	0	5	0	4	9	0
52	35	1	0	1	0	0	1	1	1	1	0	1	0	0	0	4	0	1	4	3	3	0	1	2	3	3	3	0	0	0	1	0	0	1	0	4	0	11	10	12	33	1
53	39	0	0	0	0	0	1	0	1	0	0	1	0	0	1	4	4	0	4	2	0	0	0	0	4	4	0	0	0	4	4	0	0	0	0	4	0	12	6	16	34	1
54	53	1	0	0	0	0	1	1	1	1	1	0	0	1	0	1	1	0	0	0	0	0	0	0	0	0	0	0	0	1	1	0	0	0	0	1	1	3	1	2	6	0
55	56	0	0	1	1	0			0	0	0	1	0	0	1	1	1	0	0	0	1	0	0	0	0	4	3	2	1	0	2	1	1	2	1	2	1	7	11	5	23	0
57	31	1	0	0	0	0	1	0	1	1	0	1	0	0	0	0	1	2	4	2	1	2	4	0	4	2	1	1	1	0	0	0	0	0	0	4	2	5	14	12	31	1
58	71	0	1	1	1	0	1	1	0	0	1	1	0	1	0	3	4	4	4	3	3	2	2	3	2	2	2	1	0	4	3	2	2	3	3	2	2	23	16	17	56	1
59	60	1	1	0	0	0	0	1	0	1	0	0	1	0	0	0	3	0	2	0	0	0	0	0	0	0	0	0	0	2	0	0	0	0	0	0	0	3	0	4	7	0
61	71	0	1	0	1	0	1	1	0	1	1	1	0	1	0	4	3	3	3	2	4	3	1	1	1	3	3	2	1	1	4	1	1	1	1	2	3	21	18	9	48	1
63	62	0	1	1	1	0	0	0	0	1	0	1	0	1	0	1	1	1	0	1	1	1	0	0	0	0	0	0	0	1	0	0	0	0	0	0	0	4	2	1	7	0
64	40	1	0	1	0	0	1	0	1	0	0	1	0	0	0	3	2	4	3	3	4	2	0	0	3	3	3	0	2	1	2	2	2	2	1	4	1	18	14	15	47	1
65	62	1	1	1	1	0	1	0	0	1	0	1	1	0	0	1	1	1	1	1	2	1	1	1	1	3	3	0	0	2	3	3	1	0	1	0	3	10	15	5	30	1
66	80	0	1	0	1	0	0	0	1	1	1	0	0	0	0	1	2	2	1	2	2	1	1	1	1	1	1	0	0	2	1	1	1	1	1	1	1	10	8	7	25	0
69	32	0	0	1	0	0	1	1	0	1	1	1	0	0	0	0	1	0	0	0	0	0	2	0	0	0	0	0	0	0	0	1	0	0	0	3	1	1	4	3	8	0
70	66	0	1	1	1	0	1	1	0	0	0	1	0	0	0	3	3	2	4	4	4	3	4	4	4	3	3	1	2	4	4	4	3	3	4	3	1	26	23	21	70	1
71	37	1	0	1	1	0	1	0	1	1	1	1	1	1	1	3	1	3	4	2	4	2	2	2	2	2	2	3	4	4	4	3	3	3	0	3	2	21	18	19	58	1
73	86	0	1	1	0	0	1	0	0	0	1	1	0	1	0	2	3	1	4	2	2	3	1	2	3	0	3	2	1	4	3	2	2	3	2	2	1	16	14	18	48	1
74	62	1	1	1	1	0	1	1	1	1	0	1	0	0	1	2	1	3	2	2	3	3	3	2	2	1	1	2	2	1	1	1	2	1	0	2	0	14	13	10	37	1
75	48	1	0	1	1	0	1	1	0	1	0	0	0	0	0	3	1	1	1	2	1	4	1	1	2	1	1	3	2	1	1	2	1	1	1	2	1	11	15	8	34	1
76	38	1	0	0	1	0	1	0	1	1	1	1	0	0	0	3	3	1	4	2	3	4	4	4	2	2	2	1	1	3	4	3	1	1	4	2	3	23	21	13	57	1
77	54	1	0	1	1	1	0	0	0	1	0	1	0	0	0	1	0	0	1	0	0	0	0	0	0	1	0	0	0	0	0	0	0	0	0	1	0	1	1	2	4	0
78	56	1	0	1	1	1	0	0	0	1	0	1	0	0	0	3	4	2	2	2	2	1	1	2	1	1	1	1	1	4	3	2	2	1	1	2	1	18	10	12	40	1
79	40	1	0	0	1	1	1	0	1	0	0	1	0	0	0	2	1	1	4	4	3	1	4	1	4	4	4	1	1	3	3	4	3	3	1	4	4	13	26	21	60	1
80	46	0	0	1	1	0	1	0	1	0	0	1	0	0	0	4	4	3	3	2	3	2	3	3	2	2	2	2	2	3	3	2	2	2	2	4	2	24	17	16	57	1
81	49	1	0	1	1	0	1	0	0	1	0	0	0	1	0	3	0	2	2	2	2	3	2	2	1	2	2	1	1	1	2	2	3	2	1	2	2	13	16	11	40	1
82	55	1	0	1	1	0	1	0	0	1	0	0	0	0	0	1	1	0	0	0	0	0	1	0	0	0	0	0	0	0	0	0	0	0	0	0	0	2	1	0	3	0
84	83	1	1	1	0	0	1	0	0	1	1	1	0	1	0	0	0	0	0	0	0	0	0	0	0	0	0	0	0	0	0	0	3	0	0	0	0	0	0	3	3	0
85	35	1	0	1	1	0	1	1	0	1	0	1	0	0	0	4	3	2	3	3	2	2	2	4	3	4	1	2	1	4	4	2	1	3	1	3	2	21	18	17	56	1
86	53	0	0	1	1		0	0	0	1	1	1	0	0	1	2	2	1	2	3	3	3	3	2	3	3	2	2	1	1	3	2	2	1	1	2	2	15	20	11	46	1
87	53	1	0	1	1	0	1	1	0	0	0	1	0	0	0	4	4	4	4	2	4	4	3	4	4	4	4	2	2	4	4	1	4	2	2	2	2	28	22	20	70	1
89	61	0	1	1	1	1	0	1	0	0	1	1	0	0	0	0	0	0	0	0	0	0	0	2	0	0	0	0	0	0	2	1	0	0	1	0	0	5	1	0	6	0
91	52	1	0	1	1	0	1	0	0	1	0	1	0	0	0	3	2	1	3	1	1	0	4	0	1	4	4	1	1	1	3	2	1	0	0	2	4	11	20	8	39	1
93	36	1	0	0	1	0	1	1	1	1	0	1	0	1	0	4	3	2	1	4	4	3	4	3	4	4	3	0	1	3	4	4	3	4	0	4	4	21	26	19	66	1
95	39	1	0	0	0	0	1	1	0	1	0	1	1	1	0	3	1	1	1	3	3	0	0	0	3	1	0	0	0	0	2	0	1	0	0	3	0	10	4	8	22	0
96	59	0	0	1	1	0	0	1	0	1	0	1	0	0	0	1	1	1	2	2	1	1	2	1	0	0	0	0	1	1	0	0	1	0	0	0	0	6	5	4	15	0
98	36	1	0	1	0	0	0	0	0	1	0	1	0	0	0	2	2	1	1	1	2	1	1	3	1	1	1	0	0	2	3	0	1	3	2	2	2	15	7	10	32	1
99	70	1	1	1	1	0	0	0	0	0	0	1	1	1	0	3	0	3	1	2	2	1	1	4	3	4	2	1	1	1	2	3	1	1	1	3	3	16	17	10	43	1
100	28	1	0	1	1	0	1	0	1	1	0	1	0	1	0	2	1	2	3	1	4	2	1	2	1	1	1	1	0	1	2	0	1	0	3	3	0	16	7	9	32	1
101	69	1	1	1	1	0	1	0	0	0	1	1	0	1	0	3	3	1	4	3	3	4	4	3	4	3	3	2	2	3	3	3	4	2	2	2	2	20	24	19	63	1
102	60	1	1	1	1	0	0	0	0	0	0	1	0	1	0	3	1	2	1	2	2	2	2	2	2	2	2	1	2	2	2	2	1	1	1	1	2	15	15	8	38	1
103	52	0	0	0	1	0	1	0	0	0	1	1	0	1	0	4	3	3	4	2	4	4	2	1	4	2	3	1	0	2	1	1	2	0	1	4	1	17	16	16	49	1
104	38	1	0	1	0	0	0	1	0	1	1	1	0	0	0	1	2	1	1	1	1	0	0	2	1	0	0	1	0	4	1	0	1	1	1	2	2	9	4	10	23	0
105	63	0	1	1	1	0	1	1	0	0	1	1	1	0	0	3	3	2	3	3	2	1	2	2	1	2	2	2	2	1	1	2	4	1	2	2	2	17	16	12	45	1
106	55	0	0	1	1	0	0	0	0	1	0	0	0	1	0	1	2	1	0	1	1	0	0	0	0	1	1	1	0	1	0	1	3	1	0	0	1	5	6	5	16	0
107	51	0	0	0	1	0	1	1	0	0	0	1	0	1	0	2	4	3	3	3	3	3	1	2	3	3	2	2	2	3	3	2	2	3	2	2	2	21	18	16	55	1
108	40	1	0	1	1	0	1	1	0	0	1	1	0	1	0	2	4	4	4	4	4	4	0	0	2	2	2	2	0	4	2	2	2	2	0	2	2	16	18	16	50	1
109	62	1	1	1	1	0	1	1	1	0	1	0	0	0	1	3	4	4	4	4	4	4	4	4	4	1	1	2	2	4	4	1	4	3	3	4	2	28	19	23	70	1
110	41	1	0	1	1	0	1	0	1	1	0	1	0	0	0	4	2	1	0	2	1	2	1	1	1	1	1	1	1	4	2	0	4	1	1	1	1	13	9	11	33	1
111	58	1	0	1	1	0	0	0	1	1	1	1	1	1	0	2	3	3	2	2	3	2	2	2	1	2	2	1	0	1	2	0	1	1	1	0	0	16	11	6	33	1
113	37	0	0	1	1	0	1	0	1	0	0	1	0	1	0	2	1	1	1	1	1	1	1	1	1	1	1	1	0	1	0	0	1	0	1	0	1	7	7	4	18	0
115	34	0	0	1	0	0	1	1	0	0	1	1	0	0	0	0	0	0	0	1	0	1	0	0	1	2	0	0	0	0	2	0	1	1	0	4	0	2	4	7	13	0
117	61	0	1	1	1	1	1	1	0	1	1	1	0	1	0	2	2	1	2	3	2	1	1	1	1	1	1	1	1	2	1	1	2	1	1	1	1	11	10	9	30	1
118	55	0	0	1	1	0	1	1	0	0	1	1	1	0	1	4	4	4	4	3	4	3	3	4	4	2	2	4	2	3	4	3	3	2	2	4	3	28	23	20	71	1
120	37	0	0	0	1	0	1	1	1	0	1	1	0	0	0	4	3	2	4	3	3	3	4	4	4	3	2	2	2	2	3	2	3	3	4	4	3	25	22	20	67	1
121	51	0	0	1	1	0	1	1	0	1	1	1	0	0	0	1	1	0	1	1	0	1	0	0	1	0	0	0	0	1	0	1	0	0	0	1	1	2	4	4	10	0
122	49	1	0	1	0	1	1	0	1	1	1	1	0	1	0	3	3	2	3	3	3	2	2	1	2	2	2	1	1	2	2	2	2	4	2	2	2	17	16	15	48	1
123	64	0	1	1	1	0	1	1	1	0	0	1	0	1	0	2	4	3	2	2	2	2	2	2	2	3	3	2	2	3	2	3	2	3	3	2	3	20	20	14	54	1
124	30	1	0	1	1	0	1	0	0	1	1	1	0	0	0	2	2	2	2	2	2	2	2	1	1	2	2	1	1	1	2	2	1	1	2	2	2	14	15	8	37	1
125	76	1	1	1	1	0	0	0	0	1	0	0	0	1	0	1	1	0	1	1	2	2	2	1	3	2	2	1	0	1	1	1	0	1	0	3	3	6	14	9	29	0
126	51	0	0	1	1	0	1	0	1	0	0	1	0	0	0	0	2	0	0	0	1	0	0	0	0	0	0	0	0	0	1	0	0	0	0	0	0	4	0	0	4	0
129	58	0	0	1	1	0	1	0	0	0	0	1	1	1	0	2	4	3	1	1	1	0	0	1	0	1	1	0	0	3	1	1	0	0	1	0	0	13	4	4	21	0
130	46	1	0	1	0		1	1	0	0	1	1	0	1	0	2	3	2	1	1	2	4	3	2	3	3	3	1	2	2	3	2	2	1	2	2	2	18	19	11	48	1
131	48	0	0	1	1	0	1	0	0	0	0	1	0	1	0	1	1	1	1	1	1	1	1	1	1	1	1	1	1	1	2	1	1	1	1	1	1	9	8	6	23	0
132	57	1	0	0	1	0	1	1	0	1	1	1	0	0	0	1	2	1	1	2	2	4	3	2	2	2	2	1	1	4	2	2	2	0	0	0	0	11	16	9	36	1
133	60	0	1	1	1	0	1	1	0	0	1	1	0	0	0	1	0	2	1	1	1	1	0	0	3	0	0	0	0	3	3	0	1	0	1	1	0	8	2	9	19	0
134	65	0	1	1	1	1	1	0	0	1	0	1	0	1	0	4	4	4	4	4	4	4	3	4	3	4	4	4	4	4	4	4	4	4	4	4	4	32	31	23	86	1
135	77	0	1	1	1	0	1	0	0	0	1	1	1	1	0	3	2	2	2	2	2	2	1	2	1	1	2	2	2	2	2	0	2	1	1	3	2	16	12	11	39	1
136	25	1	0	1		0	1		1	0	0	1	0	0	0	3	3	2	2	2	3	0	0	2	2	0	0	1	0	2	2	0	3	3	1	4	1	16	4	16	36	1
138	56	1	0	1	1	0	1	0	1	1	0	1	0	0	0	3	1	1	1	1	3	1	1	1	1	1	1	1	1	2	2	1	1	1	1	1	1	13	8	7	28	0
141	62	0	1	1	0	0	0	1	1	0	1	1	1	1	0	4	3	3	3	2	4	2	2	4	4	4	3	4	3	3	4	2	3	4	2	2	2	27	21	19	67	1
142	55	1	0	1	1	0	1	1	0	1	0	1	0	1	0	3	3	3	2	3	4	1	1	3	4	3	4	1	2	3	3	2	3	3	3	4	4	24	19	19	62	1
143	28	1	0	1	1	0	0	0	0	1	0	1	0	1	0	3	4	2	2	3	3	3	3	2	4	2	2	2	3	4	4	1	2	4	4	4	0	25	16	20	61	1
145	41	1	0	1	0	0	1	1	1	1	0	1	0	0	1	3	1	2	1	2	2	3	2	2	2	2	2	0	0	3	2	2	1	3	1	2	1	13	14	12	39	1
146	41	0	0	1	1	0	1	0	1	1	0	1	0	1	0	2	3	3	3	3	3	3	4	3	2	3	3	0	0	3	3	2	2	2	2	1	2	19	20	13	52	1
147	69	0	1	1	1	0	0	0	0	1	1	1	0	0	0	0	1	0	0	0	0	0	0	0	0	1	0	0	0	1	0	0	0	0	0	0	0	1	1	1	3	0
149	61	0	1	1	1	0	0	1	1	0	1	1	1	1	0	0	0	0	0	0	0	0	0	0	0	0	0	0	0	0	0	0	0	0	0	0	0	0	0	0	0	0
152	52	0	0	0	1	0	1	1	1	0	0	1	0	1	0	4	4	2	4	4	3	0	0	4	4	2	1	1	1	4	3	0	3	4	3	4	0	24	8	23	55	1
153	31	0	0	0	0	0	1	0	1	1	0	1	0	0	1	1	2	1	1	1	2	1	1	1	1	1	1	0	0	1	1	1	1	1	2	1	1	10	7	6	23	0
154	57	1	0	1	1	0	1	1	1	0	0	1	0	1	0	3	1	2	1	3	2	3	2	3	3	4	3	3	2	3	2	3	3	1	1	3	3	16	24	14	54	1
155	64	1	1	1	1	0	1	1	0	0	0	1	0	0	0	2	1	1	1	1	1	1	1	1	1	1	1	1	1	1	1	1	1	1	1	1	1	9	8	6	23	0
156	32	0	0	1	0	0	0	0	0	0	0	1	0	0	0	1	0	0	0	1	0	1	0	0	2	1	1	1	0	0	0	0	0	0	0	2	0	1	5	4	10	0
157	29	1	0	0	1	0	1	1	0	1	0	1	0	0	0	4	1	2	2	2	2	2	3	1	1	1	1	0	0	0	1	1	1	0	0	2	1	11	11	6	28	0
158	56	1	0	0	0	0	1	1	0	1	0	1	1	0	0	3	3	2	1	1	1	2	1	2	3	3	2	1	4	4	3	2	1	1	3	3	2	21	14	13	48	1
160	63	0	1	1	1	0	1	0	0	1	0	1	1	1	0	3	4	4	2	1	4	4	3	4	3	2	2	1	1	4	4	4	4	2	1	4	1	25	18	19	62	1
162	48	1	0	1	1	0	1	0	1	1	0	1	0	0	0	4	4	4	4	3	4	4	2	4	4	2	2	4	4	4	4	2	4	4	4	4	2	32	21	24	77	1
163	68	0	1	1	1	0	1	1	1	1	1	1	0	0	0	2	4	4	2	2	2	4	3	3	3	2	3	2	1	4	2	2	2	1	0	3	2	18	20	15	53	1
165	47	1	0	1	1	0	0	1	0	1	1	1	0	0	0	1	0	1	0	0	1	0	0	1	0	0	0	0	0	0	1	0	0	0	0	0	0	5	0	0	5	0
166	35	0	0	1	1	0	1	1	1	1	0	1	0	1	0	4	2	2	3	2	2	3	2	1	0	2	2	0	1	3	4	1	1	1	1	1	1	17	13	9	39	1
167	34	1	0	1	0	0	1	0	1	0	1	1	0	0	0	4	4	4	4	4	4	4	2	4	3	0	2	0	4	4	4	0	1	2	1	4	2	29	14	18	61	1
168	70	0	1	1	1	0	1	0	0	0	1	1	1	0	1	4	4	4	2	2	3	2	2	3	4	2	1	1	1	4	4	2	4	4	2	2	2	25	14	20	59	1
170	55	1	0	1	1	1	1	1	0	1	1	1	1	1	0	4	4	2	2	3	1	1	1	3	4	2	2	0	1	4	4	2	2	1	1	4	3	20	14	17	51	1
171	64	0	1	1	0		0	0	0		1	1	0	0	0	0	0	0	0	0	0	0	0	0	0	0	0	0	0	0	0	0	0	0	0	0	0	0	0	0	0	0
173	56	0	0	0	1	0	1	0	0	0	1	1	1	0	1	4	4	2	2	4	4	2	4	4	4	4	4	0	2	2	4	4	2	4	4	4	4	28	26	18	72	1
175	49	1	0	1	1	0	1	0	0	1	0	1	0	1	0	3	2	2	2	2	3	3	2	3	3	1	1	1	1	2	3	1	2	1	2	2	1	19	12	12	43	1
176	71	0	1	1	1	0	1	1	1	0	1	1	0	1	0	4	3	3	3	3	4	4	4	4	4	3	2	0	2	2	3	1	2	2	2	2	2	25	19	15	59	1
177	34	1	0	1	0	0	1	1	1	1	1	1	1	0	0	4	3	3	3	3	4	3	2	3	4	2	2	0	1	4	4	2	3	4	3	4	3	25	17	22	64	1
179	47	0	0	1	0	0	1	1	0	0	0	1	1	1	0	3	4	2	2	2	2	4	1	1	4	2	2	1	1	3	2	2	3	1	1	4	1	16	15	17	48	1
181	32	1	0	1	1	0	0	0	0	1	1	1	0	0	0	1	0	0	1	0	0	0	0	0	0	0	0	0	0	0	0	0	0	0	0	0	0	1	0	1	2	0
182	33	0	0	1	1	0	1	0	1	0	1	1	0	0	0	2	1	0	0	0	0	0	0	2	4	0	3	1	3	1	1	1	0	1	2	4	2	11	7	10	28	0
183	56	0	0	1		0	1	0	0	0	1	1	0	1	0	2	1	1	1	1	0	0	1	1	1	1	1	0	1	0	1	1	0	0	0	1	2	7	7	3	17	0
186	67	0	1	1	1	1	1	1	0	1	0	0	0	0	0	4	3	4	4	3	4	4	3	4	3	4	4	4	3	4	4	4	3	3	1	4	4	27	30	21	78	1
187	50	1	0	1	1	0	1	1	1	0	0	1	0	0	0	3	4	3	2	1	2	2	0	1	0	1	1	0	0	4	0	1	1	0	0	2	0	13	6	9	28	0
188	61	0	1	1	1	0	0	1	0	1	1	1	0	1	0	1	3	2	2	1	3	2	3	2	1	4	3	2	1	4	1	3	3	1	2	2	3	15	21	13	49	1
189	54	0	0	1	1	0	1	1	0	1	0	1	0	1	0	4	4	4	4	4	4	4	4	4	4	4	4	4	4	4	4	4	4	4	4	4	4	32	32	24	88	1
190	55	1	0	1	1	0	1	1	0	1	1	1	0	1	0	2	4	2	1	2	2	0	0	0	2	0	0	3	0	3	3	4	4	2	1	2	0	14	9	14	37	1
191	61	0	1	1	0	0	1	1	1	0	0	1	0	1	0	3	1	2	3	1	2	1	2	2	2	2	1	0	1	2	1	1	1	1	2	1	1	14	9	10	33	1
193	56	1	0	1	0	0	0	1	0	1	0	0	0	1	0	1	0	0	0	0	0	0	0	0	0	0	0	0	0	0	0	0	0	0	0	0	0	1	0	0	1	0
196	66	1	1	1	1	1	0	1	1	1	1	1	1	1	0	3	3	3	3	3	3	3	2	3	3	1	2	2	1	2	2	2	2	1	1	2	0	19	15	13	47	1
197	31	1	0	1	1	0	1	1	1	0	0	1	0	0	0	3	4	4	2	4	4	2	1	2	4	3	4	1	0	4	2	1	3	2	1	4	4	20	20	19	59	1
199	44	0	0	1	1	0	1	1	0	1	0	1	0	1	0	2	3	1	3	4	3	0	2	2	2	4	4	1	0	4	4	4	2	2	2	2	4	17	23	15	55	1
200	77	0	1	1	1	0	1	1	1	0	1	1	0	1	0	3	4	4	4	4	3	3	3	4	4	4	4	3	3	4	3	4	4	3	3	3	3	27	28	22	77	1
202	49	1	0	1	0	0	1	1	1	1	0	1	0	0	0	4	1	3	4	1	4	0	2	3	3	2	2	0	2	1	4	0	2	3	2	2	1	23	8	15	46	1
203	29	1	0	0	1	0	1	1	0	1	1	1	0	0	0	2	0	2	2	3	2	1	0	1	4	0	1	3	2	4	2	0	4	1	3	4	0	14	8	19	41	1
207	55	1	0	1	1	0	0	0	0	1	1	1	0	1	0	4	2	2	1	2	2	0	1	2	2	1	0	0	0	3	2	0	1	1	1	0	1	15	5	8	28	0
208	85	0	1	1	1	0	1	1	0	1	1	1	0	1	0	3	2	2	1	1	1	1	2	1	1	2	2	1	0	1	2	1	1	1	2	3	2	13	12	8	33	1
209	59	0	0	1	0	0	1	1	0	1	0	1	0	1	0	1	3	2	2	2	2	3	2	2	1	2	2	1	0	2	2	2	3	0	0	2	2	12	16	10	38	1
210	63	0	1	1	1	0	1	1	0	1	0	1	0	1	0	1	1	1	2	2	2	3	3	3	4	2	2	1	2	2	2	2	2	1	2	3	1	14	16	14	44	1
211	48	1	0	1	1	0	1	0	1	0	0	1	0	0	0	1	0	0	1	4	2	1	1	1	1	1	1	2	1	0	1	2	1	0	0	1	1	6	13	4	23	0
212	35	1	0	1	1	1	1	1	0	1	0	0	0	1	0	2	0	0	0	0	0	0	1	1	1	0	2	1	1	0	0	2	0	0	0	0	0	4	6	1	11	0
214	54	1	0	1	1	0	1	1	1	1	1	1	0	0	0	4	4	1	2	3	4	4	1	4	2	1	2	1	4	4	4	0	4	2	3	4	0	28	12	18	58	1
215	29	1	0	1	0	0	0	1	0	0	1	1	0	1	0	4	3	3	3	3	4	4	2	4	4	4	2	3	3	3	4	2	2	3	4	4	2	29	22	19	70	1
218	54	1	0	1	1	0	1	0	0	1	0	1	0	1	0	2	3	2	1	3	3	3	1	2	2	3	2	1	1	3	3	3	2	2	3	3	2	19	18	13	50	1
220	80	0	1	0	0		1	1	0		0	1	1	1	0	3	3	3	3	3	4	4	2	4	4	3	4	2	4	4	4	3	3	4	0	4	3	25	24	22	71	1
221	34	1	0	0	1	0	1	0	1	1	0	1	0	0	0	4	1	1	2	2	2	2	2	2	1	1	1	1	1	1	1	0	1	0	1	1	0	13	9	6	28	0
222	39	1	0	1	1	0	0	1	1	0	1	1	0	1	0	0	0	0	0	0	0	0	0	0	0	0	0	0	0	0	0	0	0	0	0	0	0	0	0	0	0	0
224	44	1	0	1	1	0	0	1	0	1	0	0	0	0	0	1	0	0	0	0	0	0	0	0	0	0	0	0	0	0	0	0	0	0	0	2	0	1	0	2	3	0
225	36	1	0	1	0	0	1	1	1	1	0	1	0	0	0	3	1	3	2	3	3	3	0	2	2	0	0	2	0	0	3	0	0	1	1	3	0	16	8	8	32	1
226	49	1	0	1	1	0	1	0	0	0	0	1	0	0	0	2	3	2	1	1	2	0	1	0	0	1	1	0	0	2	2	2	3	0	1	1	1	12	7	7	26	0
227	60	0	1	1	1	0	1	1	0	0	1	1	0	0	0	1	0	0	0	0	0	1	0	0	0	1	1	0	0	0	0	0	0	0	0	0	1	1	4	0	5	0
228	59	0	0	1	1	0	1	1	0	0	0	1	0	1	0	4	4	3	3	3	4	3	3	4	3	3	3	1	2	4	3	1	3	3	2	3	3	26	20	19	65	1
229	60	1	1	1	1	1	1	1	0	1	1	1	0	1	0	1	1	0	1	0	0	0	0	0	0	0	0	0	0	1	0	0	1	0	0	0	0	2	0	3	5	0
230	78	0	1	1	1	0	1	1	1	0	0	1	0	1	0	3	4	4	4	4	4	0	2	4	4	4	4	0	4	4	4	2	3	4	1	4	1	28	17	23	68	1
231	62	1	1	1	1	0	0	1	1	1	0	1	0	0	0	1	1	3	4	0	3	0	1	1	1	1	1	1	1	4	4	1	4	1	1	4	1	15	6	18	39	1
232	56	0	0	1	1	0	0	0	1	1	0	1	0	0	0	1	1	0	1	1	1	0	0	0	0	1	1	1	1	0	1	1	0	0	0	1	1	5	6	2	13	0
234	78	1	1	1	1	0		0	0	1	0	0	0	1	0	4	3	3	1	1	3	2	1	3	4	2	2	2	1	3	4	2	2	1	1	3	2	22	14	14	50	1
235	62	0	1	0	1	0	0	0	0	1	1	1	0	1	0	1	0	0	0	1	1	2	1	0	2	1	1	0	0	1	0	0	0	0	0	1	0	2	6	4	12	0
236	34	1	0	0	0	0	1	0	1	1	0	1	0	0	0	0	0	1	1	1	1	1	0	0	1	1	1	0	0	1	1	0	1	0	0	1	0	3	4	5	12	0
237	56	0	0	1	1	1	0	1	1	1	0	1	0	1	0	3	1	1	0	2	3	4	0	4	2	0	1	0	1	0	2	1	1	1	4	0	0	19	8	4	31	1
238	80	0	1	1	1	0	1	1	0	1	1	1	0	1	0	1	0	2	2	2	3	2	2	2	3	3	2	1	2	1	2	2	2	2	2	2	2	14	16	12	42	1
240	58	1	0	1	1	0	1	1	1	1	0	1	0	1	0	2	3	2	3	2	2	2	3	3	2	2	2	2	1	4	2	2	1	1	1	2	1	16	16	13	45	1
242	71	1	1	1	1	0	1	1	0	1	1	1	0	1	0	2	1	0	2	1	1	2	2	0	1	3	2	2	0	1	1	2	2	1	0	1	3	5	17	8	30	1
244	65	1	1	1	1	0	1	1	0	0	1	0	0	1	0	2	4	1	0	0	2	2	0	0	0	0	0	1	1	4	1	1	0	0	1	0	0	12	4	4	20	0
245	59	0	0	1	1	1	1	0	0	0	1	1	0	0	1	3	3	3	3	3	3	3	3	3	3	2	2	0	0	4	1	1	1	3	1	1	1	17	15	15	47	1
246	35	1	0	1	1	0	1	0	0	1	0	1	0	0	0	1	1	1	0	2	2	0	2	2	2	3	3	2	0	1	1	1	0	0	0	2	1	8	14	5	27	0
247	36	1	0	0	1	0	1	0	1	1	0	1	0	1	0	1	2	2	3	2	2	3	2	3	2	2	2	2	2	2	3	2	2	2	2	2	1	17	16	13	46	1
248	62	0	1	1	0	0	0	0	0	0	1	1	0	1	0	2	1	1	1	2	2	0	1	0	0	0	0	0	0	3	1	1	0	0	1	3	0	8	4	7	19	0
249	33	1	0	1	1		1	1	0	1	1	0	0	0	0	1	1	1	2	1	1	0	0	0	3	1	1	2	0	2	0	0	0	0	0	3	1	4	6	10	20	0
250	71	1	1	0	1	0	1	1			0	1	0	0	0	3	3	3	3	3	3	2	2	3	3	2	2	2	1	3	3	3	3	1	1	1	2	20	18	14	52	1
251	68	1	1	1	1	0	1	0	0	1	0	1	0	1	0	1	1	1	0	0	0	1	1	0	0	1	1	1	1	1	1	1	1	0	0	0	0	5	6	2	13	0
252	63	0	1	1	1	0	1	1	0	0	1	1	0	0	0	0	0	0	0	0	0	0	0	0	0	0	0	0	0	0	0	0	0	0	0	0	0	0	0	0	0	0
253	58	1	0	1	0	0	0	0	1	1	0	0	0	1	0	0	0	0	0	0	0	0	0	0	0	0	0	0	0	0	0	0	0	0	0	2	1	0	1	2	3	0
254	58	0	0	1	1	0	1	0	1	0	0	1	1	0	0	4	2	4	4	4	4	4	2	4	4	4	4	1	1	1	4	4	4	4	4	4	1	27	24	21	72	1
256	39	0	0	1	0	0	1	0	1	1	0	1	1	0	0	0	1	1	1	0	1	0	0	0	1	0	0	0	0	0	0	0	0	0	0	2	0	3	0	4	7	0
257	41	1	0	1	0	0	1	1	1	1	0	1	0	1	0	2	1	0	1	1	1	1	0	1	1	3	2	2	1	2	1	0	1	1	0	1	1	7	10	7	24	0
258	63	0	1	1	1	0	1		0	1	1	1	0	1	0	3	2	3	2	3	3	3	1	3	4	2	2	0	4	1	4	0	1	3	1	3	1	23	12	14	49	1
259	46	0	0	1	1	0	0	0	1	0	0	1	0	0	0	0	0	0	0	0	1	0	0	0	0	0	0	0	0	0	0	0	0	0	0	0	0	1	0	0	1	0
260	22	0	0	0	0	0	1	1	0	1	0	0	0	0	0	3	2	1	0	0	4	3	1	1	0	0	0	0	0	1	2	2	1	0	1	1	0	14	6	3	23	0
261	61	0	1	1	1	0	1	0	0	0	1	1	0	1	0	1	1	1	1	1	1	1	1	1	1	1	1	1	1	1	1	1	1	1	1	1	1	8	8	6	22	0
262	70	0	1	1	1	1	1	1	0	1	0	1	0	0	0	3	3	3	3	3	3	0	3	3	2	3	2	1	1	3	4	0	3	4	2	4	2	22	14	19	55	1
263	53	1	0	1	1	0	1	1	0	1	0	1	0	0	0	2	2	0	0	1	0	0	0	0	0	0	0	0	0	0	0	0	0	1	0	0	0	4	1	1	6	0
264	54	1	0	1	1	1	1	0	1	1	1	1	0	1	0	2	2	2	3	1	2	2	1	2	2	3	2	2	1	2	3	2	1	1	1	3	0	15	13	12	40	1
265	74	0	1	1	0	0	1	0	0	1	1	1	0	1	0	2	2	1	1	3	2	3	1	2	3	2	2	2	1	3	3	2	2	1	1	3	2	14	17	13	44	1
266	62	1	1	1	1	0	1	1	0	1	0	1	0	0	0	0	0	0	0	0	1	0	0	0	0	0	0	0	0	0	0	0	0	0	0	0	0	1	0	0	1	0
267	49	1	0	1	1	0	1	0	1	1	1	1	1	1	0	4	4	4	3	3	3	2	2	3	4	2	2	1	4	4	4	3	4	4	4	4	4	30	19	23	72	1
269	27	0	0	1	1	0	1	0	0	1	0	1	0	0	0	2	1	2	1	1	2	2	1	1	1	2	1	0	1	1	1	0	0	0	0	0	1	10	8	3	21	0
270	59	0	0	1	1	1	0	0	0	0	0	0	0	1	0	2	3	1	1	1	3	2	1	1	2	1	1	1	1	2	2	2	1	1	1	1	2	14	11	8	33	1
271	64	0	1	1	0	0	1	1	0	1	1	1	0	0	0	2	1	0	2	1	0	0	0	0	0	0	0	0	0	0	2	0	0	0	1	0	0	6	1	2	9	0
272	61	0	1	1	0	0	1	1	0	1	1	1	1	0	1	3	3	3	3	3	3	1	1	3	3	1	2	0	3	3	3	2	3	3	3	2	1	24	11	17	52	1
273	62	1	1	1	1	1	1	1	0	1	0	1	0	1	0	4	4	3	2	3	4	4	4	4	4	3	3	3	4	4	4	4	4	4	4	4	3	31	27	22	80	1
274	75	1	1	0	1	0	0	1	0	1	0	0	0	1	0	2	1	1	0	0	0	0	0	0	0	0	1	1	0	0	0	0	0	0	0	2	1	4	3	2	9	0
275	39	1	0	1	0	0	1	0	1	0	0	1	0	1	0	1	3	0	0	2	1	0	0	0	1	1	0	0	0	4	0	0	0	0	0	3	1	5	4	8	17	0
278	31	1	0	1	1	0	1	1	0	1	0	1	0	0	0	3	3	2	4	3	3	3	2	3	4	2	2	2	2	4	3	3	3	2	3	4	4	22	21	21	64	1
280	63	0	1	1	0	0	0	1	0	0	0	1	0	0	0	1	1	0	0	1	1	2	1	0	0	0	1	1	0	1	1	0	0	0	0	3	1	4	7	4	15	0
281	79	0	1	1		0	1	0	1	0	1	1	0	1	0	1	0	0	0	0	0	2	2	2	1	1	0	0	0	0	0	0	0	0	0	0	0	3	5	1	9	0
282	56	1	0	1	1	0	1	1	0	1	1	1	0	1	0	1	1	1	1	1	2	1	1	0	1	2	1	1	0	1	1	0	2	0	0	1	1	6	8	6	20	0
285	68	0	1	1	1	0	0	0	1	0	0	1	0	0	1	4	4	3	4	3	4	3	4	4	4	4	3	3	1	2	4	3	1	1	0	1	2	24	25	13	62	1
286	56	0	0	1	1	0	0	0	1	1	0	1	0	1	0	1	3	1	0	0	1	1	0	0	0	1	1	0	0	1	0	0	1	0	2	0	0	8	3	2	13	0
287	60	1	1	1	1	0	1	0	0	1	0	0	0	1	0	2	2	1	2	2	1	2	2	2	3	2	2	2	2	2	2	2	2	2	2	2	2	14	16	13	43	1
288	76	0	1	1	1	0	0	0	1	1	1	1	0	1	0	3	2	3	3	2	3	0	0	1	0	0	0	0	0	2	4	0	1	0	0	0	0	16	2	6	24	0
290	60	0	1	1	1	1	1	0	1	1	1	1	1	1	0	2	2	0	0	1	1	2	0	0	0	0	0	3	0	0	2	1	0	0	0	1	0	7	7	1	15	0
291	75	1	1	0	1	0	1	0	0	1	0	1	0	0	0	0	0	0	0	0	0	0	0	0	0	0	0	0	0	0	0	0	0	0	1	0	0	1	0	0	1	0
292	69	0	1	1	1	0	1	1	1	0	0	1	0	1	0	4	1	1	2	2	2	0	0	0	0	0	0	0	0	0	3	0	0	0	0	0	0	11	2	2	15	0
293	63	0	1	1	1	0	1	1	0	1	1	0	0	1	0	3	2	2	2	3	3	3	2	3	3	2	3	2	2	2	2	3	2	2	2	2	2	19	20	13	52	1
294	69	0	1	1	1	0	1	0	0	1	1	1	0	0	0	3	2	1	3	3	3	3	1	2	1	1	1	2	1	0	1	2	2	0	1	1	0	14	13	7	34	1
295	38	0	0	1	1		1	1	0	1	0	1	0	0	0	3	3	2	2	2	2	3	4	3	2	2	3	2	2	3	3	3	3	2	3	4	3	21	22	16	59	1
296	53	0	0	1	0	0	1	0	1	0	0	1	0	1	0	3	4	4	2	3	3	2	2	3	4	3	3	2	2	2	4	3	4	4	4	4	3	27	21	20	68	1
297	27	1	0	1	1	0	1	0	0	0	0	1	1	1	0	3	3	2	2	2	2	4	3	1	3	4	4	0	0	4	2	4	2	2	1	2	4	14	25	15	54	1
298	40	0	0	1	0	0	0	0	1	1	1	1	0	0	0	1	1	1	1	1	1	0	1	1	0	1	1	1	1	2	1	1	1	0	1	0	1	8	7	4	19	0
299	74	0	1	0	1	0		0	0	0	1	0	1	1	0	3	2	2	2	3	3	1	1	3	3	3	4	2	1	3	3	2	2	2	3	3	3	20	19	15	54	1
300	77	0	1	0	1	0	1	1	0		0	1	0	1	0	1	0	2	1	1	2	2	3	3	1	1	1	1	1	0	1	2	1	0	0	1	1	10	12	4	26	0
305	47	0	0	1	1	0	1	0	0	1	0	1	0	0	0	2	1	1	0	1	2	0	0	1	0	0	0	0	1	1	1	0	0	1	1	2	1	10	2	4	16	0
307	72	1	1	1	1	0	0	0	0	0	0	1	0	1	0	4	1	2	0	3	1	2	2	3	0	1	4	1	1	1	2	0	2	1	1	2	1	15	14	6	35	1
308	72	0	1	1	1	0	1	1	0	0	0	1	0	1	0	3	2	2	2	1	3	2	2	3	2	2	1	2	1	4	3	2	1	1	2	1	3	19	15	11	45	1
309	46	0	0	1	1	0	1	1	0	1	0	1	0	0	0	0	3	0	1	0	0	4	0	0	0	0	0	0	0	1	0	0	0	0	0	2	0	3	4	4	11	0
310	60	0	1	1	1	0	1	1	0	1	1	0	0	0	0	1	1	0	1	0	1	0	0	0	0	0	0	0	0	0	0	0	0	0	0	0	0	3	0	1	4	0
311	66	0	1	0	1	0	0	1	1	1	1	1	0	1	0	2	3	1	2	2	3	3	2	2	3	2	3	2	2	2	4	3	2	2	3	3	2	20	19	14	53	1
312	44	0	0	1	1	0	1	0	1	0	0	1	0	0	0	4	4	4	3	2	3	3	2	3	4	2	3	2	3	4	2	4	4	4	4	4	4	27	22	23	72	1
313	79	0	1	1	0	0	1	1	0	1	1	1	0	0	1	2	1	1	2	1	2	1	1	1	1	1	1	2	1	1	1	1	1	0	0	1	1	9	9	6	24	0
316	40	0	0	1	1	0	1	1	1	1	1	1	0	0	0	2	3	2	4	2	2	2	2	2	2	2	2	2	1	1	2	2	0	2	0	2	2	14	16	11	41	1
317	63	1	1	1	1	0	1	1	0	0	1	1	0	0	0	1	2	2	1	1	2	0	1	1	1	1	1	0	0	2	2	0	2	0	0	4	0	10	4	10	24	0
318	74	1	1	1		0	1	0	1	1	1	1	0	1	0	4	4	0	4	4	4	4	4	4	4	4	4	4	3	0	4	4	4	0	4	4	4	27	32	16	75	1
319	58	0	0	1	1	1	0	1	1	0	1	1	0	1	0	0	1	0	0	0	0	0	0	0	0	0	0	0	0	0	0	0	0	0	0	0	0	1	0	0	1	0
320	49	0	0	1	1	0	1	0	1	1	1	1	0	0	1	3	2	3	4	4	3	2	3	1	2	3	3	3	1	3	3	4	4	4	2	3	3	18	25	20	63	1
321	63	1	1	1	1	0	1	0	0	1	1	1	0	1	0	1	2	1	0	1	1	0	0	0	0	1	0	0	0	2	1	0	1	0	1	1	2	7	4	4	15	0
323	40	1	0	1	1	0	0	0	1	1	1	1	0	0	1	4	4	4	4	4	4	2	2	4	4	4	4	3	4	4	4	4	4	4	4	2	2	32	25	22	79	1
325	85	1	1	1	1	0	0	0	0	1	1	1	0	1	0	4	0	1	0	2	0	0	0	0	0	2	2	2	0	0	0	0	0	0	0	1	0	5	8	1	14	0
326	52	0	0	1	1	0	0	1	0	1	0	1	0	1	0	2	3	0	1	1	1	1	0	1	0	0	0	0	0	1	0	0	0	0	0	0	0	7	2	2	11	0
327	39	1	0	0	0	0	1	1	1	1	0	1	0	0	0	2	1	2	2	2	2	1	1	1	1	2	1	1	1	1	1	0	1	0	0	1	2	10	10	6	26	0
329	70	0	1	1	1	0	1	0	0	0	1	1	0	1	0	4	3	4	4	4	4	0	3	4	4	3	1	0	0	3	3	3	3	1	1	2	2	23	16	17	56	1
330	77	0	1	0	1	0	0	0	0	1	0	1	1	1	0	1	4	1	0	0	2	0	0	0	1	2	2	0	0	4	0	2	0	0	2	4	2	10	8	9	27	0
331	22	1	0	1	1	1	1	0	1	1	0	1	0	1	0	0	4	0	2	2	2	3	0	0	1	2	0	0	0	4	0	0	0	2	0	3	0	6	7	12	25	0
332	40	0	0	1	0	0	1	0	0	0	0	1	0	1	0	3	1	0	2	2	1	0	2	3	2	3	2	1	0	2	1	2	2	1	0	3	2	9	14	12	35	1
333	64	1	1	1	1	0	1	0	0	1	1	1	0	1	0	2	4	1	4	4	4	4	0	3	4	0	0	1	1	4	4	2	2	2	4	4	0	23	11	20	54	1
336	83	0	1	1	1		0	0	0	0	0	1	1	1	0	2	2	2	2	2	2	2	2	2	2	2	2	2	2	1	1	1	2	2	2	2	1	15	14	11	40	1
337	40	1	0	1	1	0	1	0	1	0	1	1	1	0	0	1	2	1	1	2	2	3	1	1	3	1	1	2	1	2	2	1	1	2	2	2	2	12	13	11	36	1
338	70	0	1	1	0	0	0	0	0	1	1	1	0	1	0	3	0	1	0	1	3	2	2	2	1	0	1	1	2	0	2	2	0	0	1	2	1	14	10	3	27	0
339	44	1	0	1	1	0	1	1	1	1	1	1	0	0	0	3	2	4	2	2	3	0	0	2	1	2	2	0	0	2	1	2	2	1	0	1	2	15	10	9	34	1
341	21	1	0	1	0	0	1	1	1	0	0	1	1	0	0	4	4	4	4	3	4	2	2	2	4	4	3	2	2	4	4	3	4	4	4	4	4	28	23	24	75	1
343	49	0	0	1	0	0	1	1	1	0	0	1	0	0	1	4	4	4	4	4	4	4	4	4	4	4	4	4	4	4	4	4	4	4	4	4	4	32	32	24	88	1
344	72	1	1	1	1	1	1	1	1	0	1	1	0	1	0	4	4	4	2	4	4	4	3	4	4	2	2	2	2	2	4	4	3	3	4	4	1	30	22	18	70	1
345	34	1	0	1	1	0	1	1	0	0	0	1	0	0	0	3	3	2	3	3	3	3	1	0	1	2	2	1	1	1	3	1	1	2	2	1	2	17	15	9	41	1
346	35	1	0	1	0	0	1	1	1	1	1	1	0	0	0	2	2	3	4	3	3	0	2	1	1	1	1	1	1	2	3	3	4	3	2	3	2	17	13	17	47	1
347	36	0	0	0	0	0	1	1	1	0	1	0	0	0	0	4	3	2	4	2	3	3	2	2	4	2	2	2	1	3	4	0	3	1	2	4	1	21	14	19	54	1
348	53	1	0	1	0	0	1	1	0	0	0	1	0	0	0	2	3	3	3	2	2	2	1	1	3	3	3	2	0	2	1	2	2	1	1	4	2	13	17	15	45	1
350	54	0	0	1	1	0	0	0	1	0	1	1	0	0	0	1	0	0	0	0	0	0	0	0	0	0	0	0	0	0	0	0	0	0	0	0	0	1	0	0	1	0
352	52	1	0	1	1	0	1	0	0	0	0	1	0	0	0	4	2	3	3	2	4	4	2	4	3	3	2	1	2	2	4	2	3	2	2	2	2	25	18	15	58	1
353	35	0	0	1	1	0	1	0	1	1	0	1	0	1	0	4	3	2	1	3	3	2	2	3	3	2	0	0	2	0	3	0	0	3	1	3	0	21	9	10	40	1
354	54	0	0	1	1	0	1	0	1	1	0	1	1	1	0	2	4	2	4	1	3	2	0	0	0	0	0	0	0	4	4	0	2	0	4	2	0	19	3	12	34	1
355	61	1	1	1	1		0	0		1	0	1	0	0	0	2	3	2	3	3	3	4	3	2	1	3	3	1	1	2	3	4	2	3	2	1	1	18	22	12	52	1
356	62	0	1	1	1	0	1	1	0	1	1	1	0	1	0	2	2	2	3	2	2	1	1	1	1	2	3	3	1	2	3	3	2	1	2	1	1	15	16	10	41	1
357	49	1	0	1	1		1	1	1	1	0	1	0	1	0	4	2	2	1	1	3	4	3	3	3	4	4	4	3	0	4	4	2	4	4	3	3	25	27	13	65	1
359	25	1	0	0	1	0	0	1	1	1	0	1	0	0	0	2	1	0	1	0	0	3	2	1	2	0	1	1	0	1	0	0	0	0	0	0	0	4	7	4	15	0
360	51	1	0	1	1	0	0	1	1	1	1	1	0	0	0	3	4	4	3	3	4	1	0	3	4	3	3	3	2	4	3	4	2	3	4	2	1	27	18	18	63	1
362	47	1	0	1	0	0	1	0	1	1	0	1	0	0	0	2	3	1	0	1	1	1	0	1	2	1	1	2	2	1	3	0	1	1	1	2	0	14	6	7	27	0
363	40	1	0	0	1	0	1	1	1	1	0	1	0	0	0	3	2	2	1	2	2	1	4	2	3	3	3	2	2	2	3	3	2	3	3	4	3	19	21	15	55	1
364	80	1	1	1	1	0	1	0	0	1	1	1	0	0	1	2	1	4	4	1	2	1	1	3	3	1	1	1	1	3	3	1	2	1	1	3	1	17	8	16	41	1
365	80	1	1	1	0	0	0	0		0	1	1	0	1	0	3	3	4	4	2	3	0	3	4	4	4	4	1	3	3	4	3	2	3	3	3	3	27	20	19	66	1
366	34	1	0	1	0	0	1	0	0	1	1	1	0	0	1	4	1	3	1	4	4	0	3	4	3	1	3	0	4	2	4	2	2	3	1	2	1	25	14	13	52	1
367	53	1	0	0	1	0	1	1	0	0	0	1	1	1	0	3	4	2	3	3	3	4	2	2	3	3	3	0	1	4	3	3	3	2	3	3	2	21	20	18	59	1
371	66	0	1	1	1	0	1	1	0	1	1	1	0	1	0	3	3	1	0	1	2	3	0	2	2	2	2	0	0	2	0	0	0	0	0	3	2	11	10	7	28	0
373	48	0	0	1	1	0	0	0	0	1	0	1	0	1	0	3	2	0	3	2	3	0	1	3	0	1	1	1	0	0	1	0	0	0	0	1	0	12	6	4	22	0
374	34	1	0	1	1	0	1	1	1	1	0	1	0	1	0	2	3	2	2	2	2	1	1	2	1	2	1	2	0	3	2	2	0	0	0	1	0	13	11	7	31	1
376	68	0	1	1	1	0	0	0	0	0	0	1	0	1	0	3	2	3	3	0	3	0	3	2	3	3	3	0	0	2	3	3	0	0	0	1	3	16	15	9	40	1
377	58	1	0	1	1	0	0	1	1	0	0	1	0	1	0	2	3	0	2	1	1	0	0	0	0	0	0	1	0	2	2	0	1	0	0	1	0	8	2	6	16	0
378	29	1	0	1	1	1	1	0	0	1	0	1	0	0	0	3	2	1	0	2	2	0	1	2	3	2	2	0	1	3	2	0	1	0	2	3	1	15	8	10	33	1
379	35	1	0	1	1	0	1	1	1	0	1	1	0	0	0	2	1	1	1	1	2	3	2	2	1	3	2	1	0	0	2	2	2	0	3	2	1	13	15	6	34	1
380	42	1	0	0	1	0	0	0	1	1	1	1	0	0	0	2	3	1	1	1	1	2	0	1	1	1	2	1	0	1	0	1	1	0	0	1	0	8	8	5	21	0
382	46	1	0	1	1	1	1	0	1	1	0	1	0	1	0	2	3	3	1	1	0	0	0	0	0	0	0	0	0	2	1	1	0	0	0	0	0	9	2	3	14	0
383	38	1	0	1	1	0	1	1	0	0	0	1	0	1	0	2	3	2	4	2	3	0	0	2	4	2	2	0	0	4	2	1	3	2	2	3	4	16	11	20	47	1
384	61	0	1	1	1	0	1	1	1	0	0	1	1	0	0	3	4	3	2	3	3	2	2	2	1	2	2	3	2	3	4	1	2	1	1	1	1	22	16	10	48	1
386	51	0	0	1	1	0	1	0	1	0	0	1	0	1	0	3	1	3	4	4	2	1	2	3	4	4	4	0	2	0	4	4	2	3	2	4	4	20	23	17	60	1
387	69	0	1	1	0	0	0	1	0	0	1	1	0	1	0	1	0	0	4	0	0	0	0	0	0	0	0	0	0	0	0	0	0	0	0	0	0	1	0	4	5	0
389	50	1	0	1	0	0	0	1	0	1	0	0	0	0	1	2	1	1	1	1	1	0	1	1	1	1	1	0	0	1	1	0	0	0	0	1	1	7	5	4	16	0
391	67	0	1	1	1	0	1	1	0	0	0	1	1	1	0	2	2	2	3	2	3	4	3	4	1	3	3	3	2	3	3	2	2	2	3	3	2	21	22	14	57	1
393	74	1	1	1	1	0	0	1	0	0	0	1	0	0	0	2	2	1	0	2	3	2	2	4	4	2	2	2	2	4	3	1	0	0	0	2	0	17	13	10	40	1
394	53	0	0	1	1	0	1	0	1	0	1	1	0	0	0	1	1	1	4	1	1	1	1	1	2	1	1	1	1	1	1	1	1	1	0	4	0	7	7	13	27	0
397	41	1	0	0	1	0	1	1	1	1	0	1	0	0	0	1	1	0	0	0	0	0	0	0	0	0	0	0	0	0	0	0	0	0	0	0	0	2	0	0	2	0
400	27	0	0	1	1	0	1	0	1	1	1	1	0	1	0	0	0	1	3	1	1	2	0	1	1	1	1	1	0	0	1	0	0	0	0	3	1	4	7	7	18	0
401	56	1	0	1	0	0	1	1	0	0	0	1	0	1	0	4	3	3	1	3	3	0	0	3	0	0	0	0	0	3	1	0	3	0	0	3	0	17	3	10	30	1
402	38	1	0	0	1	0	1	1	1	1	0	1	0	0	0	2	1	1	1	1	1	1	0	0	0	1	1	1	1	1	0	1	0	0	0	0	0	6	6	2	14	0
403	44	1	0	1	0	0	1	0	0	1	1	1	0	0	0	1	1	1	2	2	2	2	2	2	1	3	3	1	0	0	2	3	1	0	1	0	1	10	17	4	31	1
404	28	0	0	1	0	0	1	0	1	0	1	0	0	0	0	2	2	0	2	2	0	0	2	0	3	0	0	0	0	2	2	0	0	3	0	1	0	6	4	11	21	0
405	37	1	0	0	0	0	1	0	1	0	1	1	0	1	0	4	2	2	0	3	4	4	4	4	4	2	0	0	0	1	4	0	0	0	1	4	0	21	13	9	43	1
406	36	0	0	1	1	0	1	0	0	1	1	1	1	0	0	1	0	0	0	0	0	0	0	1	0	0	0	0	0	0	0	0	0	0	0	3	0	2	0	3	5	0
407	86	1	1	1	1	0		1	1	1	0	1	0	1	0	2	2	1	1	2	2	2	1	1	1	2	1	2	2	2	2	1	1	1	1	1	1	13	12	7	32	1
408	49	1	0	1	1	0	0	1	0	1	0	1	1	0	0	2	4	2	0	4	2	1	0	4	4	0	0	1	2	4	3	0	0	4	2	4	0	21	6	16	43	1
409	65	0	1	1	1	0		0	0	1	1	1	0	0	0	0	0	0	0	0	0	0	0	0	0	0	0	0	0	0	0	0	0	0	0	0	0	0	0	0	0	0
410	63	1	1	1	1	0	1		0	1	1	1	0	1	0	1	2	1	0	1	1	0	0	0	3	0	0	0	0	1	0	0	0	0	0	1	0	5	1	5	11	0
412	55	0	0	1	1	0	0	0	0	0	1	1	0	1	0	0	1	0	0	0	0	0	0	0	0	0	0	0	0	1	0	0	0	0	0	0	0	1	0	1	2	0
413	34	1	0	1	0	0	1	1		0	1	0	0	0	0	3	1	2	3	3	2	0	2	0	1	4	3	0	3	4	3	2	3	0	0	4	3	14	17	15	46	1
414	78	1	1	1	1	0	1	0	0	1	1	1	0	1	0	3	3	4	3	3	3	4	3	3	3	3	3	3	2	4	3	3	3	2	3	3	3	24	25	18	67	1
416	80	1	1	1	1		0	0		1	1	1	0	1	0	2	1	1	1	2	2	2	2	2	3	2	2	1	1	1	2	3	2	2	3	3	2	14	16	12	42	1
419	57	0	0	1	1	0	1	1	1	1	1	1	0	1	0	3	4	3	3	3	3	2	3	4	3	4	4	4	4	4	4	4	3	3	4	3	4	29	28	19	76	1
420	70	0	1	1	1			1	0	0	1	1	0	1	0	3	3	1	2	3	2	3	1	3	1	1	2	0	1	2	1	4	1	0	1	2	1	15	15	8	38	1
421	47	1	0	1	1	0	1	1	0	1	1	1	0	0	0	2	1	1	0	1	1	1	0	1	1	1	1	0	0	0	1	0	0	0	0	1	0	7	4	2	13	0
422	75	1	1	1	1	0	0	0	0	1	0	0	0	1	0	0	0	0	1	1	1	0	1	1	1	1	1	0	0	1	0	0	1	1	1	1	1	3	5	6	14	0
423	46	1	0	1	1		1	1	1	1	1	1	0	0	1	3	2	4	4	1	4	4	2	3	4	1	0	1	1	4	4	4	3	4	4	4	3	25	16	23	64	1
424	74	0	1	1	1	0	1	1	1	0	0	1	0	1	0	3	3	1	2	3	2	1	2	1	2	3	3	2	1	3	3	3	2	1	2	3	2	16	19	13	48	1
425	85	1	1	1	1	0	1	1	0	1	1	1	0	0	1	4	4	3	2	3	4	4	1	3	3	2	1	0	2	3	4	1	3	1	3	3	1	27	13	15	55	1
426	43	1	0	1	1	0	1	1	1	1	1	1	0	0	0	2	1	2	2	2	2	3	1	1	3	2	2	2	2	1	2	0	1	1	0	3	2	12	14	11	37	1
428	48	0	0	1	0	0	0	0	0	0	1	0	0	0	0	0	3	2	0	0	0	2	0	0	0	0	0	0	0	2	0	0	0	0	0	0	0	5	2	2	9	0
429	66	0	1	0	0	1	1	1	1	0	0	0	0	0	0	0	2	1	1	0	1	1	0	0	0	0	0	0	1	1	0	0	0	1	0	0	0	5	1	3	9	0
431	87	0	1	1	0	0	1	1	0	1	0	1	0	1	0	3	1	1	0	1	1	1	1	2	0	1	2	1	0	0	3	2	2	1	0	3	2	11	11	6	28	0
432	50	0	0	1	1	0		0	1	1	0	1	0	1	0	2	3	1	1	2	3	0	4	1	2	3	2	1	0	4	1	2	0	2	0	1	0	11	14	10	35	1
433	30	1	0	1	0	0	0	0	0	1	1	0	0	0	0	0	0	0	0	0	0	0	0	0	0	0	0	0	0	0	0	0	0	0	0	1	0	0	0	1	1	0
434	56	1	0	1	1	0	1	1	0	0	1	1	0	0	0	1	3	0	2	1	1	2	0	1	2	2	2	1	0	0	1	3	1	0	0	2	1	7	12	7	26	0
435	53	0	0	1	1		1	0	0	0	1	1	0	0	0	1	2	2	2	1	1	2	1	1	2	1	1	1	1	1	1	1	2	1	1	1	1	10	9	9	28	0
436	44	1	0	1	1	0	1	1	0	1	1	1	0	0	0	2	3	1	4	1	1	0	0	0	0	0	1	0	0	4	1	0	1	0	1	1	0	9	2	10	21	0
437	65	0	1	1	1	0	1	1	1	0	1	1	0	1	0	3	3	3	4	4	4	4	2	4	4	4	4	2	3	3	4	4	4	2	2	4	4	26	28	21	75	1
438	60	1	1	1	1	0	1	0	0	1	1	1	0	1	0	4	3	3	4	4	4	4	3	4	4	0	0	0	3	3	4	0	1	2	2	4	0	27	11	18	56	1
440	65	1	1	1	1	0	0	1	0	1	1	1	0	1	0	2	3	2	3	2	3	0	1	2	3	2	2	2	3	3	3	3	4	3	3	3	2	21	14	19	54	1
442	40	0	0	1	1	0	1	0	0	0	0	1	0	0	0	2	2	3	2	2	2	0	0	0	2	0	0	0	0	0	1	0	1	0	0	3	1	10	3	8	21	0
443	43	0	0	1	0	0	0	0	0	0	0	1	0	1	0	1	2	0	0	0	1	0	0	0	0	0	0	0	0	1	0	0	0	0	0	0	0	4	0	1	5	0
444	59	1	0	1	1	0	1	0	1	0	0	1	0	1	0	2	1	2	3	1	1	1	1	1	1	1	1	1	0	1	1	1	1	1	0	1	1	8	8	8	24	0
445	39	1	0	1	0		0	1	1	1	0	1	1	1	0	3	2	0	4	4	3	4	4	3	4	4	4	4	3	2	3	2	1	4	2	4	1	19	27	19	65	1
446	58	1	0	1	1	1	1	1	0	1	1	0	0	0	0	2	1	1	0	1	1	2	1	1	2	2	2	1	1	1	1	1	0	1	0	1	1	8	11	5	24	0
447	78	1	1	1	1	0	0		1	1	1	1	0	1	0	3	3	3	3	3	3	3	3	3	4	3	3	1	1	4	3	3	2	1	3	3	3	22	22	17	61	1
448	65	1	1	1	0	0	0	0	1	0	0	1	0	0	0	1	2	2	1	2	2	1	3	2	3	2	3	1	1	2	2	2	2	1	0	2	1	12	15	11	38	1
449	28	0	0	1	1	0	1	1	1	1	1	1	0	0	0	3	2	2	4	3	3	2	2	3	3	2	2	2	2	2	2	2	2	2	2	2	2	19	17	15	51	1
450	50	1	0	1	0	0	1	0	0	1	0	1	0	1	0	1	2	1	1	1	1	0	0	0	1	0	0	0	0	1	0	0	0	0	0	2	3	5	4	5	14	0
454	65	1	1	1	1		0	0	1	0	0	1	0	0	0	2	3	1	4	1	2	0	0	1	3	1	0	1	0	3	3	0	2	1	0	2	0	12	3	15	30	1
455	60	0	1	1	0	0	0	0	0	1	1	1	0	0	0	2	0	2	1	1	3	3	2	4	4	4	2	2	3	2	3	2	2	1	0	4	3	17	19	14	50	1
456	59	0	0		1	0	0	0	0	1	0	1	0	1	0	1	0	2	2	1	3	3	3	2	1	1	1	1	1	1	3	3	1	0	4	3	2	16	15	8	39	1
458	78	0	1	1	1	0	1	0			0	1	0	1	0	3	3	3	3	3	3	3	3	3	3	3	3	3	3	4	3	3	4	4	3	3	3	24	24	21	69	1
459	75	0	1	1	1	0	1	1	0	1	0	1	0	0	1	1	1	1	1	1	1	1	0	2	2	1	1	1	1	0	2	1	1	1	1	2	2	10	8	7	25	0
460	51	1	0	1	1	0	1	0	0	1	0	1	0	1	0	2	3	1	3	1	2	0	0	1	2	1	1	2	1	3	2	0	1	1	1	3	1	13	6	13	32	1
461	59	0	0	0	1	0	1	0	0	1	0	1	0	0	0	1	3	3	2	3	3	1	2	1	1	2	2	2	2	2	3	2	1	1	1	1	1	17	15	8	40	1
462	71	1	1	1	0	0	0		0	1	0	0	0	1	0	0	1	1	0	0	1	1	0	1	1	1	1	1	0	0	0	0	0	0	1	0	1	5	5	1	11	0
463	66	0	1	1	0		0	0	1	0	0	0	0	0	0	1	1	1	1	1	1	1	1	1	1	1	1	1	1	1	1	2	1	1	0	1	0	7	8	6	21	0
465	35	1	0	1	1	0	1	1	1	1	0	1	0	1	0	3	2	1	4	4	4	0	4	2	4	4	4	0	2	4	4	3	4	4	2	4	2	20	21	24	65	1
466	42	1	0	1	1	0	0	0	0	1	0	1	0	0	0	3	2	2	2	2	2	2	3	2	3	0	0	2	0	2	2	0	2	2	3	1	0	16	9	12	37	1
467	70	1	1	1	0	0	1	0	0	1	0	1	0	1	0	4	4	4	1	3	4	4	4	4	4	4	3	1	4	4	4	4	4	4	4	4	4	32	27	21	80	1
470	71	1	1	1	1	1	0	0	0	1	0	1	0	0	0	1	0	1	1	0	0	0	0	0	0	0	0	0	0	0	0	0	0	0	0	1	0	2	0	2	4	0
471	58	0	0	1	1	0	1	1	1	0	1	1	0	1	0	1	3	1	1	1	0	3	1	2	2	2	1	1	2	2	0	1	1	1	1	2	1	10	11	9	30	1
